# Supplementary material for: Powdery Mildew Resistance Genes in Single-Plant Progenies Derived from Accessions of a Winter Barley Core Collection
Source: Plants (Basel). 2021 Sep 23;10(10):1988. doi: 10.3390/plants10101988 (PMC8537652; doi:10.3390/plants10101988)
Supplement: Supplementary file 1 [file plants-10-01988-s001.zip]

Archive with 1 entries (1 files):
- plants-1338265-supplementary.pdf
